# Supplementary material for: Curcumin Supplementation and Vascular and Cognitive Function in Chronic Kidney Disease: A Randomized Controlled Trial
Source: Antioxidants (Basel). 2024 Aug 14;13(8):983. doi: 10.3390/antiox13080983 (PMC11352164; doi:10.3390/antiox13080983)
Supplement: Supplementary file 1 [file antioxidants-13-00983-s001.zip]

Archive with 1 entries (1 files):
- antioxidants-3121599-supplementary.pdf
